# Supplementary material for: Association between the dietary inflammatory index and bone markers in postmenopausal women
Source: PLoS One. 2022 Mar 17;17(3):e0265630. doi: 10.1371/journal.pone.0265630 (PMC8929634; doi:10.1371/journal.pone.0265630)
Supplement: S1 Dataset — (TXT) [file pone.0265630.s003.txt]

Song, daeun; Lim, Hyunjung; Park, So Young; Kim, Deog-Yoon; Park, Jungwon; Lee, Haelim; et al. (2022): (Dataset)
PONE-D-21-24644_rawdata_upload.xlsx. figshare. Dataset. https://doi.org/10.6084/m9.figshare.19189019.v1
